# Supplementary material for: Evaluating the Use of PROMs in Paediatric Orthopaedic Registries
Source: Children (Basel). 2023 Sep 14;10(9):1552. doi: 10.3390/children10091552 (PMC10528097; doi:10.3390/children10091552)
Supplement: Supplementary file 1 [file children-10-01552-s001.zip]

Archive with 1 entries (1 files):
- children-2584703-Supplementary.pdf
